# Supplementary material for: 24-Epibrassinolide-Succinic Acid Conjugate Is Involved in the Acclimation of Rape Plants to Salt Stress
Source: Plants (Basel). 2025 Nov 6;14(21):3404. doi: 10.3390/plants14213404 (PMC12610500; doi:10.3390/plants14213404)
Supplement: Supplementary file 1 [file plants-14-03404-s001.zip]

Archive with 1 entries (1 files):
- plants-3921484-supplementary.pdf
